# Supplementary material for: Bioinformatics Analysis of microRNAs Associated with Metastatic Potential in Breast Cancer
Source: Biology (Basel). 2026 Apr 14;15(8):617. doi: 10.3390/biology15080617 (PMC13113051; doi:10.3390/biology15080617)
Supplement: Supplementary file 1 [file biology-15-00617-s001.zip]

Archive with 1 entries (1 files):
- biology-4225509-supplementary.pdf
